# Supplementary material for: Atg16l1 and Xbp1 cooperatively protect from transcription-associated mutagenesis and small intestinal carcinogenesis
Source: Oncogene. 2025 Oct 7;44(45):4413–26. doi: 10.1038/s41388-025-03591-x (PMC12583144; doi:10.1038/s41388-025-03591-x)
Supplement: Supplementary file 2 — Supplementary Table 1 [file 41388_2025_3591_MOESM2_ESM.xls]

## Sheet: Supplementary table 1
Supplementary Table1: Primary antibodies
target	dilution	company	catalogue-no.
Actin	1:10 000	Sigma Aldrich	A-5441
BrdU	1:10	BD Biosciences	51-75512X
LC3B (D11) XP	1:1000	Cell Signaling Technology	3868
Phospho- Histone H2A.X (Ser139)	1:1000	Cell Signaling Technology	2577S
Phospho- Histone H2A.X (Ser139)	1:75	Cell Signaling Technology	80312S
LC3A	1:1000	Novus Biologicals	NB100-2331
SQSTM1 / p62	1:20000	Abcam	ab56416
ATG16L1	1:1000	MBL International Corporation	M150-3
Ki67	1:500	Novus Biologicals	NB110-89717
Phospho-p53 (Ser15)	1:1000	Cell Signaling Technology	12571
GAPDH HRP	1:5000	Abcam	ab9482
RNAse 2Hb	1:1000	selfmade antibody from Martin Reijns Lab.
Tubulin beta	1:10 000	Abcam	ab6046
Phospho-ATM	1:1000	Santa Cruz	sc-47739
ATM	1:1000	Cell Signaling Technology	2823T
P21	1:1000	Cell Signaling Technology	37543S
Lysozyme	1:100	Abcam	ab108508
