# Supplementary material for: Atg16l1 and Xbp1 cooperatively protect from transcription-associated mutagenesis and small intestinal carcinogenesis
Source: Oncogene. 2025 Oct 7;44(45):4413–26. doi: 10.1038/s41388-025-03591-x (PMC12583144; doi:10.1038/s41388-025-03591-x)
Supplement: Supplementary file 3 — Supplementary Table 2 [file 41388_2025_3591_MOESM3_ESM.xls]

## Sheet: Supplementary table 2
Supplementary table 2: secondary antibodies
secondary Antibody	dilution	company	catalogue-no.
biotinylated horse anti-mouse	1:1000	Thermo Fisher Scientific	BA-2000
Alexa Fluor 555-donkey anti-mouse	1:500	Thermo Fisher Scientific	A31570
Alexa Fluor 555-goat anti-rabbit	1:500	Thermo Fisher Scientific	A21430
Alexa Fluor 488-goat anti-rabbit	1:500	Thermo Fisher Scientific	A11070
goat HRP	1:2000	Sigma Aldrich	A5420
mouse HRP	1:2000	Amersham Biosciences	NA931V
rabbit HRP	1:2000	Amersham Biosciences	NA934V
