# Supplementary material for: Atg16l1 and Xbp1 cooperatively protect from transcription-associated mutagenesis and small intestinal carcinogenesis
Source: Oncogene. 2025 Oct 7;44(45):4413–26. doi: 10.1038/s41388-025-03591-x (PMC12583144; doi:10.1038/s41388-025-03591-x)
Supplement: Supplementary file 4 — Supplementary Table3 [file 41388_2025_3591_MOESM4_ESM.xls]

## Sheet: Supplementary table 3
Supplementary table 3: TaqMan probe
gene symbol	species	TaqMan probe ID
Ccng1	Mouse	Mm00513085_m1
Actb	Mouse	Mm00607939_s1
Mdm2	Mouse	Mm01233138_m1
Atg16l1	Mouse	Mm00513085_m1
Rnaseh2b	Mouse	Mm01317628_m1
P53	Mouse	Mm.PT.58.44013092
Ddit4l	Mouse	Mm.PT.58.32152752
