# Supplementary material for: Atg16l1 and Xbp1 cooperatively protect from transcription-associated mutagenesis and small intestinal carcinogenesis
Source: Oncogene. 2025 Oct 7;44(45):4413–26. doi: 10.1038/s41388-025-03591-x (PMC12583144; doi:10.1038/s41388-025-03591-x)
Supplement: Supplementary file 5 — Supplementary Table4 [file 41388_2025_3591_MOESM5_ESM.xlsx]

## Sheet: Sheet1
Supplementary table 4: SYBR Green primer
gene symbol	species	forward sequence	reverse sequence
p53	Mouse	CTAGCATTCAGGCCCTCATC	TCCGACTGTGACTCCTCCAT
Actb	Mouse	GATCGGTGGCTCCATCCTGGC	CGCAGCTCAGTAACAGTCCGCC
